# Supplementary material for: Expression Landscape and Functional Roles of HOXA4 and HOXA5 in Lung Adenocarcinoma
Source: Int J Med Sci. 2022 Mar 6;19(3):572–87. doi: 10.7150/ijms.70445 (PMC8964330; doi:10.7150/ijms.70445)
Supplement: Supplementary file 2 — Supplementary table. [file ijmsv19p0572s2.xlsx]

## Sheet: Sheet1
Supplementary Table 1. Basic elements of included datasets for differential expression analysis
Platform	Dataset	Number of LUAD cases	Number of non-cancer lung cases	Author	Country	Sample type
GPL10558	GSE83213	14	49	Yohan Bossé	Canada	Expression profiling by high throughput sequencing
	GSE29249			lina ma	China	Expression profiling by array
GPL13497	GSE148004	17	50	Espen Groth	Germany	Expression profiling by array
	GSE74706			Sebastian Marwitz	Germany	Expression profiling by array
	GSE140797			Jinghui Liang	China	Expression profiling by array
GPL14951	GSE62113	37	32	Ming Tsao	Canada	Expression profiling by array
	GSE46539-GPL14951			Shih Sheng Jiang	China	Expression profiling by array
GPL16791	GSE101353	132	81	Yael Strulovici-Barel	USA	Expression profiling by high throughput sequencing
	GSE155605			Bin Zhang	USA	Expression profiling by high throughput sequencing
	GSE64550			Saurabh Asthana	USA	Expression profiling by high throughput sequencing
	GSE70968			Kyu-Tae Kim	South Korea	Expression profiling by high throughput sequencing
	GSE86958			Minzhe Guo	USA	Expression profiling by high throughput sequencing
	GSE141569			Eri Sugiyama	Japan	Expression profiling by high throughput sequencing
	GSE143501			Daisuke Okuzaki	Japan	Expression profiling by high throughput sequencing
	GSE148801			Daisuke Okuzaki	Japan	Expression profiling by high throughput sequencing
	GSE117564			Zhen Peng	China	Expression profiling by high throughput sequencing
	GSE123769			Athar Khalil	Lebanon	Expression profiling by high throughput sequencing
	GSE114636			Rasi Subramaniam	USA	Expression profiling by high throughput sequencing
	GSE106169			Arif Ekici	Germany	Expression profiling by high throughput sequencing
	GSE109821			Kimberly Batten	USA	Expression profiling by high throughput sequencing
	GSE146063			Gary Hardiman	USA	Expression profiling by high throughput sequencing
	GSE86874			Soyoung Lim	Germany	Expression profiling by high throughput sequencing
	GSE80182			David Shechter	USA	Expression profiling by high throughput sequencing
	GSE64098			Matthew Ritchie	Australia	Expression profiling by high throughput sequencing
GPL17303	GSE102511	29	32	Humam Kadara	Lebanon	Expression profiling by high throughput sequencing
	GSE107637			Ralf Kittler	USA	Expression profiling by high throughput sequencing
	GSE145018			Rong Yin	China	Expression profiling by high throughput sequencing
	GSE56356			Daizo Koinuma	Japan	Expression profiling by high throughput sequencing
	GSE129340			Daizo Koinuma	Japan	Expression profiling by high throughput sequencing
	GSE99149			Daizo Koinuma	Japan	Expression profiling by high throughput sequencing
	GSE61910			Daizo Koinuma	Japan	Expression profiling by high throughput sequencing
GPL17586	GSE138326	8	66	Daniel Weng	USA	Expression profiling by array
	GSE121397			Zheng Li	China	Expression profiling by array
	GSE138682			Neetu Singh	India	Expression profiling by array
GPL20115	GSE130779	11	16	Fei He	China	Expression profiling by array
	GSE146461			chunyang jiang	China	Expression profiling by array
GPL21290	GSE148036	6	15	lu z	China	Expression profiling by high throughput sequencing
	GSE109528			Shenglin Huang	China	Expression profiling by high throughput sequencing
GPL6244	GSE31552	148	239	Miao Shi	USA	Expression profiling by array
	GSE43458			Humam Kadara	USA	Expression profiling by array
	GSE80796			Joseph Perez-Rogers	USA	Expression profiling by array
GPL6883	GSE63459	125	124	Ana Robles	USA	Expression profiling by array
	GSE46539-GPL6883			Shih Sheng Jiang	China	Expression profiling by array
GPL6884	GSE75037	212	200	Luc Girard	USA	Expression profiling by array
	GSE32036-GPL6884			Luc Girard	USA	Expression profiling by array
	GSE32863			Ite Laird-Offringa	USA	Expression profiling by array
GPL96	GSE7670	120	80	Li-Jen Su	China	Expression profiling by array
	GSE10072			Maxwell Lee	USA	Expression profiling by array
	GSE4824-GPL96			Luc Girard	USA	Expression profiling by array
GPL962	GSE1037	20	30	Yuichi Ishikawa	Japan	Expression profiling by array
	GSE2088			Yuichi Ishikawa	Japan	Expression profiling by array
TCGA-GTEx	GTEx	533	347	--	--	RNA-seq
	TCGA			--	--	RNA-seq
GPL13158	GSE103512	27	3	Wei-Yi Cheng	USA	Expression profiling by array
GPL6650	GSE11117	13	15	Wolfgang Budach	Switzerland	Expression profiling by array
GPL7015	GSE11969	94	5	Takashi Takahashi	Japan	Expression profiling by array
GPL91	GSE1987	8	9	Elinor Dehan	Israel	Expression profiling by array
GPL6254	GSE21933	11	11	Yi-Ching Wang	China	Expression profiling by array
GPL6102	GSE32665	87	92	David Quigley	USA	Expression profiling by array
GPL10153	GSE37759	6	6	Sanghyuk Lee	South Korea	Genome variation profiling by array
GPL15974	GSE40275	11	43	Stefan Kastner	Austria	Expression profiling by array
GPL6480	GSE51852	4	4	Takashi Takahashi	Japan	Expression profiling by array
GPL10999	GSE52248	12	6	Xiaodong Bai	USA	Expression profiling by high throughput sequencing
GPL201	GSE6044	10	5	Michael Rosskopf	Germany	Expression profiling by array
GPL8432	GSE62949	28	28	Zhifu Sun	USA	Expression profiling by array
GPL80	GSE68571	86	10	Mervi Heiskanen	USA	Expression profiling by array
GPL8300	GSE83227	200	17	Mervi Heiskanen	USA	Expression profiling by array
GPL19612	GSE85716	6	6	Zhen Peng	China	Expression profiling by array
GPL13447	GSE28835	4	5	Avrum Spira	USA	Expression profiling by array
ArrayExpress_Affymetrix	E-MEXP-231	49	9	Daniel Yap	--	Transcription profiling by array, disease state
	E-MEXP-3123	3	0	lin cao	--	Transcription profiling by array
	E-MTAB-37	68	3	Richard F Wooster	--	Transcription profiling by array
	E-MTAB-3732	273	507	Aurora Torrente	--	Transcription profiling by array
	E-MTAB-377	5	0	Anette Sommer	--	Transcription profiling by array
	E-MTAB-5231	11	9	Joerg Mueller	--	Transcription profiling by array
	E-MTAB-6043	280	52	Su Bin Lim	--	Transcription profiling by array
	E-MTAB-62	78	5	Margus Lukk	--	Transcription profiling by array
	E-MTAB-7072	9	0	Alain Sewer	--	Transcription profiling by array, growth condition design
	E-MTAB-923	103	0	Fabien PETEL	--	Transcription profiling by array
	E-MTAB-9452	2	0	Yuhong Lu	--	Transcription profiling by array
	E-TABM-15	23	18	Shula Blum	--	Transcription profiling by array, disease state
	E-TABM-185	77	41	Margus Lukk	--	Transcription profiling by array, co-expression
ArrayExpress_Agilent	E-MEXP-2003	2	0	Laura Mikkonen	--	Transcription profiling by array
	E-MEXP-2004	2	0	Laura Mikkonen	--	Transcription profiling by array
	E-MTAB-1132	51	112	Philippe DESSEN	--	Transcription profiling by array
	E-MTAB-1790	41	8	Beatriz Perez-Villamil	--	Transcription profiling by array
	E-MTAB-8727	1	0	Bojana Stefanovska	--	Transcription profiling by array, compound treatment design
GPL22321	GSE144338	4	4	Mervi Kreus	Finland	Expression profiling by array
